# Supplementary material for: Kcnj16 (Kir5.1) Gene Ablation Causes Subfertility and Increases the Prevalence of Morphologically Abnormal Spermatozoa
Source: Int J Mol Sci. 2021 Jun 1;22(11):5972. doi: 10.3390/ijms22115972 (PMC8199489; doi:10.3390/ijms22115972)
Supplement: Supplementary file 1 [file ijms-22-05972-s001.zip]

Archive with 1 entries (1 files):
- ijms-1218231-supplementary.pdf
